# Supplementary material for: Human drone interaction in delivery of medical supplies: A scoping review of experimental studies
Source: PLoS One. 2022 Apr 28;17(4):e0267664. doi: 10.1371/journal.pone.0267664 (PMC9049298; doi:10.1371/journal.pone.0267664)
Supplement: S1 Data — (XLSX) [file pone.0267664.s006.xlsx]

## Sheet: Initial Screening
Researcher	Search term	Nr	bibliography	Database	Link	Publication type	Title	Research Question	Methods	Inclusion	Explanatory Note	disaggreement between researcher 1 and 2		aggreement by consensus
researcher 1	drones OR UAV OR unmanned aerial vehicle OR UAS OR unmanned aerial systems OR unmanned aircraft system AND medical application OR medicine OR surgical application OR medical drones OR medicines OR vaccines AND delivery OR support OR medical transport OR medical delivery OR delivery of healthcare	1	Braun, Jonathan; Gertz, S. David; Furer, Ariel; Bader, Tarif; Frenkel, Hagay; Chen, Jacob et al. (2019): The promising future of drones in prehospital medical care and its application to battlefield medicine. In: The journal of trauma and acute care surgery 87 (1S Suppl 1), S28-S34. DOI: 10.1097/TA.0000000000002221.	PubMed	https://pubmed.ncbi.nlm.nih.gov/31246903/	Review	The promising future of drones in prehospital medical care and its application to battlefield medicine	focus on current status and potential roles for drones in military medicine (suitablility and usefulness for prehospital patient care on battlefield	“Unmannedaerial vehicles review,” “Drone review,” “Health care Drone,” “Medical Supply Drone,” “Drone rescue,” Telemedicine Drone,” “Regional blood distribution,” “Drone Disaster relief,” “Blood unit transportation,” “Drone Blood Unit Transportation,” or “Drone Blood Component Transportation,” “Battlefieldmedical supply chain,” “Battlefield blood usage,” “Medical evacua tion,” “Aerial medical eva…	NO	review for medicine transportation in military
		2	Flahault, Antoine; Geissbuhler, Antoine; Guessous, Idris; Guérin, Philippe; Bolon, Isabelle; Salathé, Marcel; Escher, Gérard (2017): Precision global health in the digital age. In: Swiss medical weekly 147, w14423. DOI: 10.4414/smw.2017.14423.		https://pubmed.ncbi.nlm.nih.gov/28421566/	Article	Precision global health in the digital age			NO	no drones
		3	Hartman, Ethan N.; Daines, Benjamin; Seto, Christina; Shimshoni, Deborah; Feldman, Madison E.; LaBrunda, Michelle (2020): Sort, Assess, Life-Saving Intervention, Triage With Drone Assistance in Mass Casualty Simulation: Analysis of Educational Efficacy. In: Cureus 12 (9), e10572. DOI: 10.7759/cureus.10572.		https://pubmed.ncbi.nlm.nih.gov/33110714/	Article	Sort, Assess, Life-Saving Intervention, Triage With Drone Assistance in Mass Casualty Simulation: Analysis of Educational Efficacy			NO	no medication delivery setting
		4	Johnson, Thomas J.; Brownlee, Michael J. (2018): Development and innovation of system resources to optimize patient care. In: American journal of health-system pharmacy : AJHP : official journal of the American Society of Health-System Pharmacists 75 (7), S. 465–472. DOI: 10.2146/ajhp170402.		https://pubmed.ncbi.nlm.nih.gov/29572315/	Article	Development and innovation of system resources to optimize patient care			NO	no drones
		5	Kaluba-Skotarczak, Agnieszka; Magiełda, Justyna; Romała, Anna; Kurzawińska, Grażyna; Barlik, Magdalena; Drews, Krzysztof et al. (2018): Importance of polymorphic variants of Tumour Necrosis Factor - α gene in the etiology of Intrauterine Growth Restriction. In: Ginekologia polska 89 (3), S. 160–168. DOI: 10.5603/GP.a2018.0027.		https://pubmed.ncbi.nlm.nih.gov/29664552/	Article	Importance of polymorphic variants of Tumour Necrosis Factor - α gene in the etiology of Intrauterine Growth Restriction			NO	no drones
		6	Kim, Eun-Sung; Yang, Seung-Woo; Hong, Dong-Ki; Kim, Woo-Taek; Kim, Ho-Guen; Lee, Sang-Kyou (2010): Cell-penetrating DNA-binding protein as a safe and efficient naked DNA delivery carrier in vitro and in vivo. In: Biochemical and biophysical research communications 392 (1), S. 9–15. DOI: 10.1016/j.bbrc.2009.12.135.		https://pubmed.ncbi.nlm.nih.gov/20043881/	Article	Cell-penetrating DNA-binding protein as a safe and efficient naked DNA delivery carrier in vitro and in vivo			NO	no drones
		7	Konert, Anna; Smereka, Jacek; Szarpak, Lukasz (2019): The Use of Drones in Emergency Medicine: Practical and Legal Aspects. In: Emergency medicine international 2019, S. 3589792. DOI: 10.1155/2019/3589792.		https://pubmed.ncbi.nlm.nih.gov/31871790/	Review	The Use of Drones in Emergency Medicine: Practical and Legal Aspects	aim to present real possibilities of using drones in rescue operations and to provide examples from all over the world		NO	no medication delivery setting
		8	Laksham, Karthik Balajee (2019): Unmanned aerial vehicle (drones) in public health: A SWOT analysis. In: Journal of family medicine and primary care 8 (2), S. 342–346. DOI: 10.4103/jfmpc.jfmpc_413_18.		https://pubmed.ncbi.nlm.nih.gov/30984635/	Review	Unmanned aerial vehicle (drones) in public health: A SWOT analysis	SWOT analysis of drones in pubic health; PubMed + Google Scholar; military and warefar usage were excluded		YES	drug/medcine delivery
		9	Mateen, Farrah J.; Leung, K. H. Benjamin; Vogel, Andre C.; Cissé, Abass Fode; Chan, Timothy C. Y. (2020): A drone delivery network for antiepileptic drugs: a framework and modelling case study in a low-income country. In: Transactions of the Royal Society of Tropical Medicine and Hygiene 114 (4), S. 308–314. DOI: 10.1093/trstmh/trz131.		https://pubmed.ncbi.nlm.nih.gov/31943110/	Article	A drone delivery network for antiepileptic drugs: a framework and modelling case study in a low-income country	delivery time of antiepileptic drugs	response time for emergency and routine delivery of antiepileptic drugs	YES	drug/medcine delivery
		10	Matter, Dean; Potgieter, Linke (2021): Allocating epidemic response teams and vaccine deliveries by drone in generic network structures, according to expected prevented exposures. In: PloS One 16 (3), e0248053. DOI: 10.1371/journal.pone.0248053.		https://pubmed.ncbi.nlm.nih.gov/33667263/	Article	Allocating epidemic response teams and vaccine deliveries by drone in generic network structures, according to expected prevented exposures			NO	no real life scenario: vaccacine delivery cpomuted with mathematial models in edidemic situations
		11	Mermiri, Maria I.; Mavrovounis, Georgios A.; Pantazopoulos, Ioannis N. (2020): Drones for Automated External Defibrillator Delivery: Where Do We Stand? In: The Journal of emergency medicine 59 (5), S. 660–667. DOI: 10.1016/j.jemermed.2020.07.027.		https://pubmed.ncbi.nlm.nih.gov/32921542/	Review	Drones for Automated External Defibrillator Delivery: Where Do We Stand?			YES	devlivery of medical devices
		12	Poljak, M.; Šterbenc, A. (2020): Use of drones in clinical microbiology and infectious diseases: current status, challenges and barriers. In: Clinical microbiology and infection : the official publication of the European Society of Clinical Microbiology and Infectious Diseases 26 (4), S. 425–430. DOI: 10.1016/j.cmi.2019.09.014.		https://pubmed.ncbi.nlm.nih.gov/31574337/	Review	Use of drones in clinical microbiology and infectious diseases: current status, challenges and barriers	focus on infectious disease and/or microbilogogy	"drones", "unmanned aerial vehicles", "microbiology", "medicine" --> PubMed; paper published between 2010-2019	YES	delivery of drugs/medicines	NEIN	no medication delivery setting	YES due to review on drone in infectious diseases
		13	Rosser, James C.; Vignesh, Vudatha; Terwilliger, Brent A.; Parker, Brett C. (2018): Surgical and Medical Applications of Drones: A Comprehensive Review. In: JSLS : Journal of the Society of Laparoendoscopic Surgeons 22 (3). DOI: 10.4293/JSLS.2018.00018.		https://pubmed.ncbi.nlm.nih.gov/30356360/	Review	Surgical and Medical Applications of Drones: A Comprehensive Review	focus on work involving current medical applications of drones	first search: "drones,” “UAV,” “unmanned aerial vehi-cles,” “UAS,” and “unmanned aerial systems.” second search: was used to identify sources that contained “drone”in the subject or title and “medicine" in the text	YES	delivery of drugs/medicines
		14	Scalea, Joseph R.; Pucciarella, Tony; Talaie, Tara; Restaino, Stephen; Drachenberg, Cinthia Beskow; Alexander, Charlie et al. (2019): Successful Implementation of Unmanned Aircraft Use for Delivery of a Human Organ for Transplantation. In: Annals of surgery. DOI: 10.1097/SLA.0000000000003630.		https://pubmed.ncbi.nlm.nih.gov/31663974/	Article	Successful Implementation of Unmanned Aircraft Use for Delivery of a Human Organ for Transplantation	delivery of human organ with drone		YES	medicine delivery
		15	Semret, M.; Ndao, M.; Jacobs, J.; Yansouni, C. P. (2018): Point-of-care and point-of-'can': leveraging reference-laboratory capacity for integrated diagnosis of fever syndromes in the tropics. In: Clinical microbiology and infection : the official publication of the European Society of Clinical Microbiology and Infectious Diseases 24 (8), S. 836–844. DOI: 10.1016/j.cmi.2018.03.044.		https://pubmed.ncbi.nlm.nih.gov/29649602/	Article	Point-of-care and point-of-'can': leveraging reference-laboratory capacity for integrated diagnosis of fever syndromes in the tropics			NO	no drones
		16	Srivastava, Mashrin; Suvarna, Saumya; Srivastava, Apoorva; Bharathiraja, S. (2018): Automated emergency paramedical response system. In: Health information science and systems 6 (1), S. 22. DOI: 10.1007/s13755-018-0061-1.		https://pubmed.ncbi.nlm.nih.gov/30483400/	Article	Automated emergency paramedical response system			NO	no drones
		17	Wen, Tingxi; Zhang, Zhongnan; Wong, Kelvin K. L. (2016): Multi-Objective Algorithm for Blood Supply via Unmanned Aerial Vehicles to the Wounded in an Emergency Situation. In: PloS One 11 (5), e0155176. DOI: 10.1371/journal.pone.0155176.		https://pubmed.ncbi.nlm.nih.gov/27163361/	Article (in Laksham Review)	Multi-Objective Algorithm for Blood Supply via Unmanned Aerial Vehicles to the Wounded in an Emergency Situation			NO	no real life scenario: blood transportation computed with math. Model
		18	Zailani, Mohamed Afiq Hidayat; Sabudin, Raja Zahratul Azma Raja; Rahman, Rahana Abdul; Saiboon, Ismail Mohd; Ismail, Aniza; Mahdy, Zaleha Abdullah (2020): Drone for medical products transportation in maternal healthcare: A systematic review and framework for future research. In: Medicine 99 (36), e21967. DOI: 10.1097/MD.0000000000021967.		https://pubmed.ncbi.nlm.nih.gov/32899033/	Meta-Analysis	Drone for medical products transportation in maternal healthcare: A systematic review and framework for future research	examine scientific evidence of positive impact of drone transportation on maternal heal	ScienceDirect, PubMed, and EMBASE; "drones, "aerial vehicle (UAV)" and "unmanned aerial system (UAS)"; "obstetric/maternal", obsteric emergencies" and "postpartum hemorrhage"	YES	review for maternal health
		19	Zhang, Fei; Jing, Zhi-Xian; Ji, Bao-Yu; Pei, Li-Xin; Chen, Sui-Qing; Wang, Xuan-Ying et al. (2019): Study of extracting natural resources of Chinese medicinal materials planted area in Luoning of Henan province based on UAV of low altitude remote sensing technology and remote sensing image of satellite. In: Zhongguo Zhong yao za zhi = Zhongguo zhongyao zazhi = China journal of Chinese materia med…		https://pubmed.ncbi.nlm.nih.gov/31872682/	Article	[Study of extracting natural resources of Chinese medicinal materials planted area in Luoning of Henan province based on UAV of low altitude remote sensing technology and remote sensing image of satellite]			NO	no drones
	delivery OR support OR medical transport OR medical delivery OR delivery of healthcare AND medical application OR medicine OR surgical application OR medical drones OR medicines OR vaccines AND human drone interaction	20	Ngwa, Wilfred; Kumar, Rajiv; Thompson, Daryl; Lyerly, William; Moore, Roscoe; Reid, Terry-Elinor et al. (2020): Potential of Flavonoid-Inspired Phytomedicines against COVID-19. In: Molecules (Basel, Switzerland) 25 (11). DOI: 10.3390/molecules25112707.		https://pubmed.ncbi.nlm.nih.gov/32545268/	Article	Potential of Flavonoid-Inspired Phytomedicines against COVID-19			NO	no drones
		21	Nouvet, Elysée; Knoblauch, Astrid M.; Passe, Ian; Andriamiadanarivo, Andry; Ravelona, Manualdo; Ainanomena Ramtariharisoa, Faniry et al. (2019): Perceptions of drones, digital adherence monitoring technologies and educational videos for tuberculosis control in remote Madagascar: a mixed-method study protocol. In: BMJ open 9 (5), e028073. DOI: 10.1136/bmjopen-2018-028073.		https://pubmed.ncbi.nlm.nih.gov/31076475/	Article	Perceptions of drones, digital adherence monitoring technologies and educational videos for tuberculosis control in remote Madagascar: a mixed-method study protocol	cultural and individual perceptions, barriers and facilitators to implementation of technologies that make up the drone observed therapy	qualitative methods: focud groups, semi-structered interviews	NO	no real life scenario
		22	Sanfridsson, J.; Sparrevik, J.; Hollenberg, J.; Nordberg, P.; Djärv, T.; Ringh, M. et al. (2019): Drone delivery of an automated external defibrillator - a mixed method simulation study of bystander experience. In: Scandinavian journal of trauma, resuscitation and emergency medicine 27 (1), S. 40. DOI: 10.1186/s13049-019-0622-6.		https://pubmed.ncbi.nlm.nih.gov/30961651/	Article	Drone delivery of an automated external defibrillator - a mixed method simulation study of bystander experience	y-standers experience of a simulated OHCA-situationwhere a drone delivers an AED and how the situation isaffected by being one or two bystanders onsite		YES	devlivery of medical devices
		23	Zègre-Hemsey, Jessica K.; Grewe, Mary E.; Johnson, Anna M.; Arnold, Evan; Cunningham, Christopher J.; Bogle, Brittany M.; Rosamond, Wayne D. (2020): Delivery of Automated External Defibrillators via Drones in Simulated Cardiac Arrest: Users’ Experiences and the Human-Drone Interaction. In: Resuscitation 157, S. 83–88. DOI: 10.1016/j.resuscitation.2020.10.006.		https://pubmed.ncbi.nlm.nih.gov/33080371/	Article		user experiences with AED-equipped drones in a feasibility study of simulated OHCA in a community setting		YES	devlivery of medical devices
	drones OR UAV OR unmanned aerial vehicle OR UAS OR unmanned aerial systems OR unmanned aircraft system AND medical application OR medicine OR surgical application OR medical drones OR medicines OR vaccines AND delivery OR support OR medical transport OR medical delivery OR delivery of healthcare	24	Bhattacharya, Sudip; Hossain, Md Mahbub; Hoedebecke, Kyle; Bacorro, Madonna; Gökdemir, Özden; Singh, Amarjeet (2020): Leveraging Unmanned Aerial Vehicle Technology to Improve Public Health Practice: Prospects and Barriers. In: Indian journal of community medicine : official publication of Indian Association of Preventive & Social Medicine 45 (4), S. 396–398. DOI: 10.4103/ijcm.IJCM_402_19.	CINAHL	https://web.b.ebscohost.com/ehost/detail/detail?vid=0&sid=c776971f-e5be-4f8c-8ef3-e44afc370ef4%40pdc-v-sessmgr02&bdata=Jmxhbmc9ZGUmc2l0ZT1laG9zdC1saXZl#AN=146717402&db=cin20	Article	Leveraging Unmanned Aerial Vehicle Technology to Improve Public Health Practice: Prospects and Barriers	summary of drones in public health		YES	drug/medcine delivery
		25	Hodson, Hal (2013): Hand-delivered parcels find their way to you via the crowd. In: New Scientist 218 (2917), S. 17–18. DOI: 10.1016/S0262-4079(13)61234-8.		https://web.b.ebscohost.com/ehost/detail/detail?vid=0&sid=e7633adb-ae4f-4515-97ad-b0796d36e929%40sessionmgr101&bdata=Jmxhbmc9ZGUmc2l0ZT1laG9zdC1saXZl#AN=87655523&db=cin20	Article	Hand-delivered parcels find their way to you via the crowd			NO	no empirical design
		26	Peters, Rita C. (2018): Key Ingredients to Healthcare’s Future. In: Pharmaceutical Technology 42 (5).		https://www.pharmtech.com/view/key-ingredients-healthcare-s-future-0	Article	Key Ingredients to Healthcare’s Future			NO	no empirical design
		27	Pulver, Aaron; Wei, Ran; Mann, Clay (2016): Locating AED Enabled Medical Drones to Enhance Cardiac Arrest Response Times. In: Prehospital emergency care : official journal of the National Association of EMS Physicians and the National Association of State EMS Directors 20 (3), S. 378–389. DOI: 10.3109/10903127.2015.1115932.		https://web.b.ebscohost.com/ehost/detail/detail?vid=0&sid=a42c5153-a98a-4a65-b60d-fddb30f3f884%40sessionmgr101&bdata=Jmxhbmc9ZGUmc2l0ZT1laG9zdC1saXZl#AN=116268162&db=cin20	Article (in Rosser Review)	Locating AED Enabled Medical Drones to Enhance Cardiac Arrest Response Times	develop a geographic approach to the placement of a network of medical drones, equipped with an automated external defibrillator, designed to minimize travel time to victims of out-of-hospital cardiac arrest		YES	devlivery of medical devices
		28	Richard, Aude; Bempong, Nefti-Eboni; Flahault, Antoine (2019): Geneva Health Forum: The First International Conference on Precision Global Health. In: American journal of public health 109 (6), S. 863–865. DOI: 10.2105/AJPH.2019.305063.		https://web.b.ebscohost.com/ehost/detail/detail?vid=0&sid=26284fd6-0cc2-452a-8450-25c3ffcc4cbc%40sessionmgr102&bdata=Jmxhbmc9ZGUmc2l0ZT1laG9zdC1saXZl#AN=136340659&db=cin20	Proceeding - pictorial	Geneva Health Forum: The First International Conference on Precision Global Health			NO	no study about human-drone interaction in medical delivery; no empirical design
		29	Rutkin, Aviva (2016): Blood delivered by drone. In: New Scientist 232 (3096), S. 24. DOI: 10.1016/S0262-4079(16)31935-2.		https://web.b.ebscohost.com/ehost/detail/detail?vid=0&sid=60fcf5f1-3569-4255-a2c5-c9f75e2063b7%40pdc-v-sessmgr02&bdata=Jmxhbmc9ZGUmc2l0ZT1laG9zdC1saXZl#AN=118895329&db=cin20	Article	Blood delivered by drone			NO	no empirical design
		30	Tukel, Connor Andrew; Tukel, Matthew Ryan; Weinbaum, Robert Jacob; Mika, Valerie H.; Levy, Phillip D. (2020): Time-to-scene for opioid overdoses: are unmanned aerial drones faster than traditional first responders in an urban environment? In: BMJ Innov 6 (4), S. 204–208. DOI: 10.1136/bmjinnov-2019-000357.		https://web.b.ebscohost.com/ehost/detail/detail?vid=0&sid=8f486c30-9807-448b-92c0-d65a1482c3b1%40pdc-v-sessmgr03&bdata=Jmxhbmc9ZGUmc2l0ZT1laG9zdC1saXZl#AN=146242073&db=cin20	Article	Time-to-scene for opioid overdoses: are unmanned aerial drones faster than traditional first responders in an urban environment?	analyses the time required for a drone carrying naloxone to traverse various distances, simulating the response time for a drone to the scene of an opioid overdose		YES	drug/medcine delivery
		31	Naini Thaker (2019): Drones to deliver medicines in India by 2020.		https://www.forbesindia.com/article/special/drones-to-deliver-medicines-in-india-by-2020/55365/1	Report	Drones to deliver medicines in India by 2020			NO	no empirical design
		32	Sello Moloi (2017): Tanzania Has Launched The World's Largest Drone Delivery Service In Partnership With Zipline.		https://www.iafrikan.com/2017/08/31/tanzania-becomes-the-latest-country-to-use-zipline-drones-for-medical-supplies-deliveries/	Report	Tanzania Has Launched The World's Largest Drone Delivery Service In Partnership With Zipline			NO	no empirical design
		33	Rosamond, Wayne D.; Johnson, Anna M.; Bogle, Brittany M.; Arnold, Evan; Cunningham, Christopher J.; Picinich, Michael et al. (2020): Drone Delivery of an Automated External Defibrillator. In: The New England journal of medicine 383 (12), S. 1186–1188. DOI: 10.1056/NEJMc1915956.		https://www.nejm.org/doi/10.1056/NEJMc1915956?url_ver=Z39.88-2003&rfr_id=ori:rid:crossref.org&rfr_dat=cr_pub%20%200pubmed	Article	Drone Delivery of an Automated External Defibrillator		AED was delivered by an autonomously flying drone and a bystander searched for and retrieved a fixed-location AED from the surrounding area	YES	devlivery of medical devices
		34	Carrillo-Larco, R. M.; Moscoso-Porras, M.; Taype-Rondan, A.; Ruiz-Alejos, A.; Bernabe-Ortiz, A. (2018): The use of unmanned aerial vehicles for health purposes: a systematic review of experimental studies. In: Global health, epidemiology and genomics 3, e13. DOI: 10.1017/gheg.2018.11.		https://pubmed.ncbi.nlm.nih.gov/30263137/	Review	The use of unmanned aerial vehicles for health purposes: a systematic review of experimental studies		Medline, Embase, Global Health, Scopus, CINAHL and SciELO; Experimental studies were selected if the population included human subjects, the intervention was the use of UAVs and there was a health-related outcome	YES	human-drone-interaction
researcher 2	(drone[Title/Abstract] OR unmanned aerial vehicle[Title/Abstract]) AND (medicine[Title/Abstract] OR medical delivery[Title/Abstract] OR medical transport[Title/Abstract] OR nursing[Title/Abstract])	35	Aggarwal, A., Chittoria, R. K., Chavan, V., Gupta, S., Reddy, L., Mohan, P. L. B., Pathan, I. & Shijina, K. (2020). Application of Drone in Plastic Surgery. World journal of plastic surgery, 9(3), 351–353. https://doi.org/10.29252/wjps.9.3.351	PubMed	Application of Drone in Plastic Surgery - PubMed (nih.gov)		Application of Drone in Plastic Surgery			NO	plastic surgery
		36	Balasingam, M. (2017). Drones in medicine-The rise of the machines. International journal of clinical practice, 71(9). https://doi.org/10.1111/ijcp.12989		Drones in medicine-The rise of the machines - PubMed (nih.gov)	perspective	Drones in medicine-The rise of the machines	role of drones in medicine (pro and con)	role of drones in medicine (pro and con)	YES	drones in medicine
		37	Balenton, N. & Chiappelli, F. (2017). Telenursing: Bioinformation Cornerstone in Healthcare for the 21st Century. Bioinformation, 13(12), 412–414. https://doi.org/10.6026/97320630013412		Telenursing: Bioinformation Cornerstone in Healthcare for the 21st Century - PubMed (nih.gov)	trend report	Telenursing: Bioinformation Cornerstone in Healthcare for the 21st Century			NO	telenursing/ biomedicine
		38	Bauer, J., Moormann, D., Strametz, R. & Groneberg, D. A. (2021). Development of unmanned aerial vehicle (UAV) networks delivering early defibrillation for out-of-hospital cardiac arrests (OHCA) in areas lacking timely access to emergency medical services (EMS) in Germany: a comparative economic study. BMJ open, 11(1), e043791. https://doi.org/10.1136/bmjopen-2020-043791		Development of unmanned aerial vehicle (UAV) networks delivering early defibrillation for out-of-hospital cardiac arrests (OHCA) in areas lacking timely access to emergency medical services (EMS) in Germany: a comparative economic study - PubMed (nih.gov)	Article	Development of unmanned aerial vehicle (UAV) networks delivering early defibrillation for out-of-hospital cardiac arrests (OHCA) in areas lacking timely access to emergency medical services (EMS) in Germany: a comparative economic study	cost-effectiviness ratio	cost-effectiviness ratio	YES	devlivery of medical devices
		39	Bhatt, K., Pourmand, A. & Sikka, N. (2018). Targeted Applications of Unmanned Aerial Vehicles (Drones) in Telemedicine. Telemedicine journal and e-health : the official journal of the American Telemedicine Association, 24(11), 833–838. https://doi.org/10.1089/tmj.2017.0289		Targeted Applications of Unmanned Aerial Vehicles (Drones) in Telemedicine - PubMed (nih.gov)	Perspective	Targeted Applications of Unmanned Aerial Vehicles (Drones) in Telemedicine			YES	telmedicine
		40	Bradley, K. D. (2019). The Good, the Bad, and the Future of Drones in Tactical/Operational Medicine. Journal of special operations medicine : a peer reviewed journal for SOF medical professionals, 19(4), 91–93		The Good, the Bad, and the Future of Drones in Tactical/Operational Medicine - PubMed (nih.gov)	Review	The Good, the Bad, and the Future of Drones in Tactical/Operational Medicine			NO	tactile operations
		41	Crahay, F.-X., Rampat, R., Tonglet, M. & Rakic, J.-M. (2021). Drones' side effect: facial and ocular trauma caused by an aerial drone. BMJ case reports, 14(3). https://doi.org/10.1136/bcr-2020-238316		Drones' side effect: facial and ocular trauma caused by an aerial drone - PubMed (nih.gov)	Article	Drones' side effect: facial and ocular trauma caused by an aerial drone			NO	no medical delivery setting
		42	Croghan, S. M., Carroll, P., Reade, S., Gillis, A. E. & Ridgway, P. F. (2018). Robot Assisted Surgical Ward Rounds: Virtually Always There. Journal of innovation in health informatics, 25(1), 982. https://doi.org/10.14236/jhi.v25i1.982		Robot Assisted Surgical Ward Rounds: Virtually Always There - PubMed (nih.gov)	Article	Robot Assisted Surgical Ward Rounds: Virtually Always There			NO	no drones
		43	Frišhons, J., Kučerová, Š., Jurda, M., Sokol, M., Vojtíšek, T. & Hejna, P. (2017). Current macro-diagnostic trends of forensic medicine in the Czech Republic [Makrodiagnostické trendy současné soudnělékařské praxe v České republice]. Casopis lekaru ceskych, 156(7), 384–390		[Current macro-diagnostic trends of forensic medicine in the Czech Republic] - PubMed (nih.gov)	Review	Current macro-diagnostic trends of forensic medicine in the Czech Republic			NO	no drones
		44	Jain, T., Sibley, A., Stryhn, H. & Hubloue, I. (2018). Comparison of Unmanned Aerial Vehicle Technology-Assisted Triage versus Standard Practice in Triaging Casualties by Paramedic Students in a Mass-Casualty Incident Scenario. Prehospital and disaster medicine, 33(4), 375–380. https://doi.org/10.1017/S1049023X18000559		Comparison of Unmanned Aerial Vehicle Technology-Assisted Triage versus Standard Practice in Triaging Casualties by Paramedic Students in a Mass-Casualty Incident Scenario - PubMed (nih.gov)	Article	Comparison of Unmanned Aerial Vehicle Technology-Assisted Triage versus Standard Practice in Triaging Casualties by Paramedic Students in a Mass-Casualty Incident Scenario			NO	triaging casualties	YES	drone in healtcare; delivery?	NO; no direct human drone interaction; no delivery setting
		45	McRae, J. N., Gay, C. J., Nielsen, B. M. & Hunt, A. P. (2019). Using an Unmanned Aircraft System (Drone) to Conduct a Complex High Altitude Search and Rescue Operation: A Case Study. Wilderness & environmental medicine, 30(3), 287–290. https://doi.org/10.1016/j.wem.2019.03.004		Using an Unmanned Aircraft System (Drone) to Conduct a Complex High Altitude Search and Rescue Operation: A Case Study - PubMed (nih.gov)	Article	Using an Unmanned Aircraft System (Drone) to Conduct a Complex High Altitude Search and Rescue Operation: A Case Study			NO	search and rescue operation
		46	McRae, J. N., Nielsen, B. M., Gay, C. J., Hunt, A. P. & Nigh, A. D. (2021). Utilizing Drones to Restore and Maintain Radio Communication During Search and Rescue Operations. Wilderness & environmental medicine, 32(1), 41–46. https://doi.org/10.1016/j.wem.2020.11.002		Utilizing Drones to Restore and Maintain Radio Communication During Search and Rescue Operations - PubMed (nih.gov)	Article	Utilizing Drones to Restore and Maintain Radio Communication During Search and Rescue Operations			NO	search and rescue operation
		47	Polanco González, C., Islas Vazquez, I., Castañón González, J. A., Buhse, T. & Arias-Estrada, M. (2017). Electronic Devices That Identify Individuals with Fever in Crowded Places: A Prototype. Micromachines, 8(7). https://doi.org/10.3390/mi8070202		Electronic Devices That Identify Individuals with Fever in Crowded Places: A Prototype - PubMed (nih.gov)	Article	Electronic Devices That Identify Individuals with Fever in Crowded Places: A Prototype			NO	no medical delivery setting
		48	Sawczuk, R., Karpinska, J. & Miltyk, W. (2019). What do we need to know about drone brood homogenate and what is known. Journal of ethnopharmacology, 245, 111581. https://doi.org/10.1016/j.jep.2018.10.042		What do we need to know about drone brood homogenate and what is known - PubMed (nih.gov)	Article	What do we need to know about drone brood homogenate and what is known			NO	no medical delivery setting
		49	Seres, A. B., Ducza, E., Báthori, M., Hunyadi, A., Béni, Z., Dékány, M., Hajagos-Tóth, J., Verli, J. & Gáspár, R. (2014). Androgenic effect of honeybee drone milk in castrated rats: roles of methyl palmitate and methyl oleate. Journal of ethnopharmacology, 153(2), 446–453. https://doi.org/10.1016/j.jep.2014.02.050		Androgenic effect of honeybee drone milk in castrated rats: roles of methyl palmitate and methyl oleate - PubMed (nih.gov)	Article	Androgenic effect of honeybee drone milk in castrated rats: roles of methyl palmitate and methyl oleate			NO	no drones
		50	Seres, A., Ducza, E. & Gáspár, R. (2014). Investigation of gestagenic effect of raw drone milk in rats [A nyers heretej gesztagén hatásainak vizsgálata patkányban]. Acta pharmaceutica Hungarica, 84(2), 77–81.		[Investigation of gestagenic effect of raw drone milk in rats] - PubMed (nih.gov)	Article	Investigation of gestagenic effect of raw drone milk in rats			NO	no drones
		51	Seres, A. B., Ducza, E., Báthori, M., Hunyadi, A., Béni, Z., Dékány, M. & Gáspár, R. (2013). Raw drone milk of honeybees elicits uterotrophic effect in rats: evidence for estrogenic activity. Journal of medicinal food, 16(5), 404–409. https://doi.org/10.1089/jmf.2012.0232		Raw drone milk of honeybees elicits uterotrophic effect in rats: evidence for estrogenic activity - PubMed (nih.gov)	Article	Raw drone milk of honeybees elicits uterotrophic effect in rats: evidence for estrogenic activity			NO	no drones
		52	Sidor, E. & Dżugan, M. (2020). Drone Brood Homogenate as Natural Remedy for Treating Health Care Problem: A Scientific and Practical Approach. Molecules (Basel, Switzerland), 25(23). https://doi.org/10.3390/molecules25235699		Drone Brood Homogenate as Natural Remedy for Treating Health Care Problem: A Scientific and Practical Approach - PubMed (nih.gov)	Article	Drone Brood Homogenate as Natural Remedy for Treating Health Care Problem: A Scientific and Practical Approach			NO	no drones
		53	Sprogis, K. R., Videsen, S. & Madsen, P. T. (2020). Vessel noise levels drive behavioural responses of humpback whales with implications for whale-watching. eLife, 9. https://doi.org/10.7554/eLife.56760		Vessel noise levels drive behavioural responses of humpback whales with implications for whale-watching - PubMed (nih.gov)	Article	Vessel noise levels drive behavioural responses of humpback whales with implications for whale-watching			NO	no medical delivery setting
		54	Wang, Z., Zheng, Y.-C., Li, J.-F., Wang, Y.-Z., Rong, L.-S., Wang, J.-X., Jiang, D.-C. & Qi, W.-C. (2020). Study on GLI values of Polygonatum odoratum base on multi-temporal of unmanned aerial vehicle remote sensing. Zhongguo Zhong yao za zhi = Zhongguo zhongyao zazhi = China journal of Chinese materia medica, 45(23), 5663–5668. https://doi.org/10.19540/j.cnki.cjcmm.20200922.101		[Study on GLI values of Polygonatum odoratum base on multi-temporal of unmanned aerial vehicle remote sensing] - PubMed (nih.gov)	Article	Study on GLI values of Polygonatum odoratum base on multi-temporal of unmanned aerial vehicle remote sensing			NO	no medical delivery setting
	drone OR unmanned aerial vehicle OR drone aircraft OR unmanned drone, medical delivery OR medical Transport, medicine OR medical	55	RT: The Journal for Respiratory Care Practitioners (RT), Oct2017; 30(7): 20-23. (3p). (Article - pictorial) ISSN: 1040-6050	CINAHL	https://rtmagazine.com/disorders-diseases/critical-care/emergency-room/using-unmanned-aerial-drones-deliver-emergency-care/	Report	Using Unmanned Aerial Drones to Deliver Emergency Care.			NO	no empirical design
		56	Kost, Gerald J.; Pratumvinit, Busadee; Point of Care (POINT CARE), Mar2017; 16(1): 12-31. (20p).; DOI: 10.1097/poc.0000000000000122 .		https://web.a.ebscohost.com/ehost/detail/detail?vid=67&sid=17b44cba-031d-4f42-8070-ee1d92ed29aa%40sessionmgr4006&bdata=Jmxhbmc9ZGUmc2l0ZT1laG9zdC1saXZl#AN=121733704&db=cin20	Report	Diabetes Spatial Care Paths, Leading Edge HbA1c Testing, Facilitation Thresholds, Proactive-Preemptive Strategic Intelligence, and Unmanned Aerial Vehicles in Limited-Resource Countries.			NO	no medication delivery setting
		57	Nursing (NURSING), Aug2017; 47(8): 25-25. (3/4p); 10.1097/01.NURSE.0000521037.50701.2f .		https://www.escardio.org/The-ESC/Press-Office/Press-releases/Drones-could-deliver-defibrillators-to-cardiac-arrest-victims-faster-than-ambulances	Report and congress report	Drones may reduce time to defibrillation in the field.			NO	no empirical design
		58	McCall, Becky; Lancet (LANCET), 1/5/2019; 393(10166): 17-18. (2p).; DOI: 10.1016/S0140-6736(18)33253-7 .		https://web.b.ebscohost.com/ehost/command/detail?vid=4&sid=f8cd887f-d660-4baa-863a-bd2f668b4b40%40pdc-v-sessmgr02	Report	Sub-Saharan Africa leads the way in medical drones			NO	no empirical design

## Sheet: References Screening AEDs
Review	Bibliography	Database	Link	Publication Type	Title	Research Question	Methods	Country	Inclusion	Explanatory Notes
Laksham, Karthik Balajee (2019): Unmanned aerial vehicle (drones) in public health: A SWOT analysis. In: Journal of family medicine and primary care 8 (2), S. 342–346. DOI: 10.4103/jfmpc.jfmpc_413_18.	Claesson, A.; Fredman, D.; Svensson, L.; Ringh, M.; Hollenberg, J.; Nordberg, P. et al. (2016): Unmanned aerial vehicles (drones) in out-of-hospital-cardiac-arrest. In: Scandinavian journal of trauma, resuscitation and emergency medicine 24 (1), S. 124. DOI: 10.1186/s13049-016-0313-5.	PubMed	https://www.ncbi.nlm.nih.gov/pmc/articles/PMC5059909/pdf/13049_2016_Article_313.pdf	explorative Studie	Unmanned aerial vehicles (drones) in outof-hospital-cardiac-arrest	to investigate the feasibility of a drone system in decreasing response time and delivering an AED		Schweden	YES
	Claesson, A.; Svensson, L.; Nordberg, P.; Ringh, M.; Rosenqvist, M.; Djarv, T. et al. (2017): Drones may be used to save lives in out of hospital cardiac arrest due to drowning. In: Resuscitation 114, S. 152–156. DOI: 10.1016/j.resuscitation.2017.01.003.	PubMed	https://www.sciencedirect.com/science/article/pii/S0300957217300138?via%3Dihub	Simulationsstudie	Drones may be used to save lives in out of hospital cardiac arrest due to drowning	The aim of this simulation study was to evaluate the efficiency of a drone for providing earlier location of a submerged possible drowning victim in comparison with standard procedure		Schweden	NO	no human-drone interaction; no delivery process
Mateen, Farrah J.; Leung, K. H. Benjamin; Vogel, Andre C.; Cissé, Abass Fode; Chan, Timothy C. Y. (2020): A drone delivery network for antiepileptic drugs: a framework and modelling case study in a low-income country. In: Transactions of the Royal Society of Tropical Medicine and Hygiene 114 (4), S. 308–314. DOI: 10.1093/trstmh/trz131.	Boutilier, Justin J.; Brooks, Steven C.; Janmohamed, Alyf; Byers, Adam; Buick, Jason E.; Zhan, Cathy et al. (2017): Optimizing a Drone Network to Deliver Automated External Defibrillators. In: Circulation 135 (25), S. 2454–2465. DOI: 10.1161/CIRCULATIONAHA.116.026318.		https://www.ahajournals.org/doi/full/10.1161/CIRCULATIONAHA.116.026318	Artikel	Optimizing a Drone Network to Deliver Automated External Defibrillators	designing drone network with the aid of a mathematical model combining both optimization and queuing can reduce the time to AED arrival			NO	no human subjects, only mathematical model
	Claesson, Andreas; Bäckman, Anders; Ringh, Mattias; Svensson, Leif; Nordberg, Per; Djärv, Therese; Hollenberg, Jacob (2017): Time to Delivery of an Automated External Defibrillator Using a Drone for Simulated Out-of-Hospital Cardiac Arrests vs Emergency Medical Services. In: JAMA 317 (22), S. 2332–2334. DOI: 10.1001/jama.2017.3957.		https://jamanetwork.com/journals/jama/fullarticle/2631520	Artikel	Time to Delivery of an Automated External Defibrillator Using a Drone for Simulated Out-of-Hospital Cardiac Arrests vs Emergency Medical Services	study compared the time to delivery of an AEDusing fully autonomous drones for simulated OHCAs vs emer-gency medical services (EMS)		Sweden	YES
Poljak, M.; Šterbenc, A. (2020): Use of drones in clinical microbiology and infectious diseases: current status, challenges and barriers. In: Clinical microbiology and infection : the official publication of the European Society of Clinical Microbiology and Infectious Diseases 26 (4), S. 425–430. DOI: 10.1016/j.cmi.2019.09.014.	Mark, Daniel B.; Hansen, Steen M.; Starks, Monique L.; Cummings, Mary L. (2017): Drone-Based Automatic External Defibrillators for Sudden Death? Do We Need More Courage or More Serenity? In: Circulation 135 (25), S. 2466–2469. DOI: 10.1161/CIRCULATIONAHA.117.027888.		https://pubmed.ncbi.nlm.nih.gov/28630265/	Editorial	Drone-Based Automatic External Defibrillators for Sudden Death? Do We Need More Courage or More Serenity?				NO	no empirical design
Zègre-Hemsey, Jessica K.; Grewe, Mary E.; Johnson, Anna M.; Arnold, Evan; Cunningham, Christopher J.; Bogle, Brittany M.; Rosamond, Wayne D. (2020): Delivery of Automated External Defibrillators via Drones in Simulated Cardiac Arrest: Users’ Experiences and the Human-Drone Interaction. In: Resuscitation 157, S. 83–88. DOI: 10.1016/j.resuscitation.2020.10.006.	Van de Voorde P, Gautama S, Momont A, Ionescu CM, De Paepe P, Fraeyman N. The drone ambulance [A‑UAS]: Golden bullet or just a blank? Resuscitation 2017;116:46‑8	PubMed	https://www.sciencedirect.com/science/article/pii/S0300957217301995?via%3Dihub	Artikel	The drone ambulance [A-UAS]: golden bullet or just a blank?	In this article we argument that AED-equipped drones could be the ‘magic bullet’		Belgien	NO	no empirical design
	Zègre-Hemsey, Jessica K.; Bogle, Brittany; Cunningham, Christopher J.; Snyder, Kyle; Rosamond, Wayne (2018): Delivery of Automated External Defibrillators (AED) by Drones: Implications for Emergency Cardiac Care. In: Current cardiovascular risk reports 12. DOI: 10.1007/s12170-018-0589-2.		https://pubmed.ncbi.nlm.nih.gov/30443281/	Review	Delivery of Automated External Defibrillators (AED) by Drones: Implications for Emergency Cardiac Care.				NO	no empirical design
	Vögele, Anna; Ströhle, Mathias; Paal, Peter; Rauch, Simon; Brugger, Hermann (2020): Can drones improve survival rates in mountain areas, providing automated external defibrillators? In: Resuscitation 146, S. 277–278. DOI: 10.1016/j.resuscitation.2019.11.017.		https://pubmed.ncbi.nlm.nih.gov/31790753/	Comment	Can drones improve survival rates in mountain areas, providing automated external defibrillators?				NO	no empricial study
	Bogle, Brittany M.; Rosamond, Wayne D.; Snyder, Kyle T.; Zègre-Hemsey, Jessica K. (2019): The Case for Drone-assisted Emergency Response to Cardiac Arrest: An Optimized Statewide Deployment Approach. In: North Carolina medical journal 80 (4), S. 204–212. DOI: 10.18043/ncm.80.4.204.		https://pubmed.ncbi.nlm.nih.gov/31278178/						NO	no human subjects involved, mathematical model; delivery time
Pulver, Aaron; Wei, Ran; Mann, Clay (2016): Locating AED Enabled Medical Drones to Enhance Cardiac Arrest Response Times. In: Prehospital emergency care : official journal of the National Association of EMS Physicians and the National Association of State EMS Directors 20 (3), S. 378–389. DOI: 10.3109/10903127.2015.1115932.	Thiels, Cornelius A.; Aho, Johnathon M.; Zietlow, Scott P.; Jenkins, Donald H. (2015): Use of Unmanned Aerial Vehicles for Medical Product Transport. In: Air Medical Journal 34 (2), S. 104–108. DOI: 10.1016/j.amj.2014.10.011.			Review	Use of Unmanned Aerial Vehicles for Medical Product Transport				NO	Review

## Sheet: References Screening Medicine
Review	Bibliography	Database	Link	Publication Type	Title	Research Question	Methods	Country	Inclusion	Explanatory Notes
Laksham, Karthik Balajee (2019): Unmanned aerial vehicle (drones) in public health: A SWOT analysis. In: Journal of family medicine and primary care 8 (2), S. 342–346. DOI: 10.4103/jfmpc.jfmpc_413_18.	Haidari, Leila A.; Brown, Shawn T.; Ferguson, Marie; Bancroft, Emily; Spiker, Marie; Wilcox, Allen et al. (2016): The economic and operational value of using drones to transport vaccines. In: Vaccine 34 (34), S. 4062–4067. DOI: 10.1016/j.vaccine.2016.06.022.	PubMed	https://pubmed.ncbi.nlm.nih.gov/27340098/	Artikel	The economic and operational value of using drones to transport vaccines	impact of using an unmanned aerial system (UAS) for routine vaccine distribution under a range of circumstances reflecting variations in geography, population, road conditions, and vaccine schedules	HERMES simulation		NO	no experimental design with human subjects
Poljak, M.; Šterbenc, A. (2020): Use of drones in clinical microbiology and infectious diseases: current status, challenges and barriers. In: Clinical microbiology and infection : the official publication of the European Society of Clinical Microbiology and Infectious Diseases 26 (4), S. 425–430. DOI: 10.1016/j.cmi.2019.09.014.	Amukele, Timothy; Ness, Paul M.; Tobian, Aaron A. R.; Boyd, Joan; Street, Jeff (2017): Drone transportation of blood products. In: Transfusion 57 (3), S. 582–588. DOI: 10.1111/trf.13900.		https://onlinelibrary.wiley.com/doi/full/10.1111/trf.13900		Drone transportation of blood products	examining the impact of drone transport on blood products, describing approaches to maintaining temperature control, or component physical characteristics during drone transport			NO	no human subjects involved or descirbed
	Amukele, Timothy K.; Street, Jeff; Carroll, Karen; Miller, Heather; Zhang, Sean X. (2016): Drone Transport of Microbes in Blood and Sputum Laboratory Specimens. In: Journal of clinical microbiology 54 (10), S. 2622–2625. DOI: 10.1128/JCM.01204-16.		https://pubmed.ncbi.nlm.nih.gov/27535683/		Drone Transport of Microbes in Blood and Sputum Laboratory Specimens	Times to recovery, colony counts, morphologies, and matrix-assisted laser desorption ionization-time of flight mass spectrometry (MALDI-TOF MS)-based identifications of the flown and stationary specimens were similar for all microbes studied			NO	no human subjects involved or descirbed
	Mesar, Tomaz; Lessig, Aaron; King, David R. (2018): Use of Drone Technology for Delivery of Medical Supplies During Prolonged Field Care. In: Journal of special operations medicine : a peer reviewed journal for SOF medical professionals 18 (4), S. 34–35.		https://pubmed.ncbi.nlm.nih.gov/30566722/		Use of Drone Technology for Delivery of Medical Supplies During Prolonged Field Care	delivery of life-saving medical supplies in austere environments			NO	no human subjects involved or descirbed
Bhattacharya, Sudip; Hossain, Md Mahbub; Hoedebecke, Kyle; Bacorro, Madonna; Gökdemir, Özden; Singh, Amarjeet (2020): Leveraging Unmanned Aerial Vehicle Technology to Improve Public Health Practice: Prospects and Barriers. In: Indian journal of community medicine : official publication of Indian Association of Preventive & Social Medicine 45 (4), S. 396–398. DOI: 10.4103/ijcm.IJCM_402_19.	Amukele, Timothy K.; Sokoll, Lori J.; Pepper, Daniel; Howard, Dana P.; Street, Jeff (2015): Can Unmanned Aerial Systems (Drones) Be Used for the Routine Transport of Chemistry, Hematology, and Coagulation Laboratory Specimens? In: PloS One 10 (7). DOI: 10.1371/journal.pone.0134020.		https://www.ncbi.nlm.nih.gov/pmc/articles/PMC4519103/	Artikel	Can Unmanned Aerial Systems (Drones) Be Used for the Routine Transport of Chemistry, Hematology, and Coagulation Laboratory Specimens?	impact of UAS transportation on laboratorytests			YES	chemistry, hematology, and coagulation testing delivery with drones and human subjects
Mateen, Farrah J.; Leung, K. H. Benjamin; Vogel, Andre C.; Cissé, Abass Fode; Chan, Timothy C. Y. (2020): A drone delivery network for antiepileptic drugs: a framework and modelling case study in a low-income country. In: Transactions of the Royal Society of Tropical Medicine and Hygiene 114 (4), S. 308–314. DOI: 10.1093/trstmh/trz131.	Hii, Michelle; Courtney, Patrick; Royall, Paul (2019): An Evaluation of the Delivery of Medicines Using Drones. In: Drones 3 (3), S. 52. DOI: 10.3390/drones3030052.		https://www.mdpi.com/2504-446X/3/3/52	Artikel	An Evaluation of the Delivery of Medicines Using Drones	tests the impact of drone transportation on the quality of a medicine. Modelling the critical process parameters of drone flight, the e ects of temperature and vibration on insulin were investigated using the pharmacopoeia methods			NO	no human subjects; outcomes: flight time, medicine quality and onboard conditions

## Sheet: Full-Text Screening
Nr	Initial Screening	Bibliography	Database	Link	Publication Type	Title	Research Question	Methods	Country	Inclusion	Explnatory Note	Full-text Screening	Inclusion after full-text screening	in Review	How is drone involved in the process?	Who requests drone?	How was the drone requested?	How was the drone process initiated? (e.g., app)	What role do users play in the studies?	Which user groups? (Trained persons?)	Which outcomes are from interest? (e.g., delivery time, usability)	How is the medical handover? (e.g., contactless)	Case No.	Results	Limitations
1		Laksham, Karthik Balajee (2019): Unmanned aerial vehicle (drones) in public health: A SWOT analysis. In: Journal of family medicine and primary care 8 (2), S. 342–346. DOI: 10.4103/jfmpc.jfmpc_413_18.	PubMed	https://pubmed.ncbi.nlm.nih.gov/30984635/	Review	Unmanned aerial vehicle (drones) in public health: A SWOT analysis	SWOT analysis of drones in pubic health; PubMed + Google Scholar; military and warefar usage were excluded			NO	Review
2		Mateen, Farrah J.; Leung, K. H. Benjamin; Vogel, Andre C.; Cissé, Abass Fode; Chan, Timothy C. Y. (2020): A drone delivery network for antiepileptic drugs: a framework and modelling case study in a low-income country. In: Transactions of the Royal Society of Tropical Medicine and Hygiene 114 (4), S. 308–314. DOI: 10.1093/trstmh/trz131.		https://pubmed.ncbi.nlm.nih.gov/31943110/	Artikel	A drone delivery network for antiepileptic drugs: a framework and modelling case study in a low-income country	delivery time of antiepileptic drugs	computational model for the use of drones to deliver antileptic drugs; model applied for scenarios of regular medication delivery of standard antileptic drugs	Guinea	YES			NO; no human subjects; no empirical study; outcome: delivery time	not in any review		trained persons at each delivery location: pharamcies, mosques, gas stations			no human subjects	in the model the authors assumed that there will be trained responders at each delivery location that get antileptica; upon drone landing, trained responders will approach the drone and retrieve the drugs; in the model it was assumed that staff at each location is trained to repond to the arrival of drones including that the landing site is clear, obtaining the medication from droneés payload area	response time for emergency and routine delivery of antiepileptic drugs			drones would be able to reduce response times compared to personal verhicles; training is necesarry
3		Mermiri, Maria I.; Mavrovounis, Georgios A.; Pantazopoulos, Ioannis N. (2020): Drones for Automated External Defibrillator Delivery: Where Do We Stand? In: The Journal of emergency medicine 59 (5), S. 660–667. DOI: 10.1016/j.jemermed.2020.07.027.		https://pubmed.ncbi.nlm.nih.gov/32921542/	Review	Drones for Automated External Defibrillator Delivery: Where Do We Stand?				NO	Review
4		Poljak, M.; Šterbenc, A. (2020): Use of drones in clinical microbiology and infectious diseases: current status, challenges and barriers. In: Clinical microbiology and infection : the official publication of the European Society of Clinical Microbiology and Infectious Diseases 26 (4), S. 425–430. DOI: 10.1016/j.cmi.2019.09.014.		https://pubmed.ncbi.nlm.nih.gov/31574337/	Review	Use of drones in clinical microbiology and infectious diseases: current status, challenges and barriers	focus on infectious disease and/or microbilogogy	"drones", "unmanned aerial vehicles", "microbiology", "medicine" --> PubMed; paper published between 2010-2019		NO	Review
5		Rosser, James C.; Vignesh, Vudatha; Terwilliger, Brent A.; Parker, Brett C. (2018): Surgical and Medical Applications of Drones: A Comprehensive Review. In: JSLS : Journal of the Society of Laparoendoscopic Surgeons 22 (3). DOI: 10.4293/JSLS.2018.00018.		https://pubmed.ncbi.nlm.nih.gov/30356360/	Review	Surgical and Medical Applications of Drones: A Comprehensive Review	focus on work involving current medical applications of drones	first search: "drones,” “UAV,” “unmanned aerial vehi-cles,” “UAS,” and “unmanned aerial systems.” second search: was used to identify sources that contained “drone”in the subject or title and “medicine" in the text		NO	Review
6		Scalea, Joseph R.; Pucciarella, Tony; Talaie, Tara; Restaino, Stephen; Drachenberg, Cinthia Beskow; Alexander, Charlie et al. (2019): Successful Implementation of Unmanned Aircraft Use for Delivery of a Human Organ for Transplantation. In: Annals of surgery. DOI: 10.1097/SLA.0000000000003630.		https://pubmed.ncbi.nlm.nih.gov/31663974/	Artikel	Successful Implementation of Unmanned Aircraft Use for Delivery of a Human Organ for Transplantation	delivery of human organ with drone			YES			NO; organ delivery
7		Sanfridsson, J.; Sparrevik, J.; Hollenberg, J.; Nordberg, P.; Djärv, T.; Ringh, M. et al. (2019): Drone delivery of an automated external defibrillator - a mixed method simulation study of bystander experience. In: Scandinavian journal of trauma, resuscitation and emergency medicine 27 (1), S. 40. DOI: 10.1186/s13049-019-0622-6.		https://pubmed.ncbi.nlm.nih.gov/30961651/	Artikel	Drone delivery of an automated external defibrillator - a mixed method simulation study of bystander experience	bystanders experience of a simulated OHCA-situation where a drone delivers an AED and how the situation is affected by being one or two bystanders onsite	participants were presented to a simulated OHCA (out-of-hospital cardiac arrest) situation with manikin; 2 groups: alone or in pairs; instruction that drone would deliver defibrillator, and were inszructed to call emergency number for help and then follow instruction from dispatcher; instruction with CPR-algorithm 30 compressions and two ventilations	Schweden	YES			defibrillator deliver, human subjects, user experiencey	in Bauer et al., 2021	delivery of defibrillator; delivered on ground by drone at 50 m from the location; drone landed and released defibrillator; then hovered in 10m altitude, marked the place of defibrillator and provided via live-video stream feedback to dispatcher	untrained participants	participants call emergency number with their mobile phone	calling emergncy number	interviews with participants + observations during drone delivery	no trained participants; none of them had any medical training in the last 20 years or a cardio-pulmonary resuscitation; recruited from senior citizen organization	qualitative data (content analyse: interiew and observations: bystanders experience during drone delivery of defibrillator)) + quantitativ data (time differences between single bystande and dual bystander)	participants were informed that standard ambulance and drone were deployed; based on simulated data that drone needs 5 min. dispatcher informed participants that defibrillator had been delivered on ground by drone at 50 m from the location; drone landed and released defibrillator; then hovered in 10m altitude, marked the place of defibrillator and provided via live-video stream feedback to dispat…	8 (aged 73-80; woman n = 4; only woman usedsmartphones before)	bystanders experience: 3 categories: 1) technique and preparedness; 2) support through conversation; 3) aid and decision-making / 1) use of mobile phones most difficult technical moment for participants + difficulties in handlinge defibrillator despite dispatcher support + participants who expressed a more positive approach towards technique, performed better (more correctly all task they were gi…	less participants; simulated study - no real life scenario; only tested for daylight conditions; open interviews without leading questions shifted focus from drine delivery to other parts of simulation
8		Zègre-Hemsey, Jessica K.; Grewe, Mary E.; Johnson, Anna M.; Arnold, Evan; Cunningham, Christopher J.; Bogle, Brittany M.; Rosamond, Wayne D. (2020): Delivery of Automated External Defibrillators via Drones in Simulated Cardiac Arrest: Users’ Experiences and the Human-Drone Interaction. In: Resuscitation 157, S. 83–88. DOI: 10.1016/j.resuscitation.2020.10.006.		https://pubmed.ncbi.nlm.nih.gov/33080371/	Artikel	Delivery of Automated External Defibrillators via Drones in Simulated Cardiac Arrest: Users’ Experiences and the Human-Drone Interaction	user experiences with AED-equipped drones in a feasibility study of simulated OHCA in a community setting	participants were presented with simulated OHCA with manikin; stand in pairs; instruction from dispatcher to initiate CPR and instruct second participant to search for fixed defibrillator at one of five zones on campus while autonoumos flight of drone delivering defibrillator was initiated from dispatcher; 17 participants randomized to interact with drone (the other 17 participants looked for fix…	USA	YES			defibrillator delivery, human subjects, user experience	in Bauer et al., 2021	delivery of defibrillator	untrained participants	participants call emergency number	calling emergency number	interviews with participants about their experience with interacting drone	no trained participants	semi-structered interviews with participants waiting and interaction with the drone: focus on experience interacting with drone + concerns and suggestions for improving design and defibrillator delivery via drone	drone landed; defibrillator was fixed with velcro tapes under drone	35 (aged 18-65; ability to jog for 2 min.; no histerory of cardiovascular disease); in paired in sex and age (18-34, 35-49, 50-65); one single	interviews: 4 catgories: 1) general feelings; 2) perceived benefits of drone delivery system; 3) concerns and suggestions to improve user experience; 4) potential use of defibrillator drones in real-lie situations; 1) generally positive feedback (exciting), some neutral, indifferent and negative feelings (uncertainty, anxiety about timing or direction of drine´s arrival or landing, landing close …	less participants; all affiliated with university; limited to daylight and good weather; limited on campus with rich defibrillator setting
9		Bhattacharya, Sudip; Hossain, Md Mahbub; Hoedebecke, Kyle; Bacorro, Madonna; Gökdemir, Özden; Singh, Amarjeet (2020): Leveraging Unmanned Aerial Vehicle Technology to Improve Public Health Practice: Prospects and Barriers. In: Indian journal of community medicine : official publication of Indian Association of Preventive & Social Medicine 45 (4), S. 396–398. DOI: 10.4103/ijcm.IJCM_402_19.	CINAHL	https://www.ncbi.nlm.nih.gov/pmc/articles/PMC7877436/	Perspective	Leveraging Unmanned Aerial Vehicle Technology to Improve Public Health Practice: Prospects and Barriers	summary of drones in public health			NO	Review
10		Pulver, Aaron; Wei, Ran; Mann, Clay (2016): Locating AED Enabled Medical Drones to Enhance Cardiac Arrest Response Times. In: Prehospital emergency care : official journal of the National Association of EMS Physicians and the National Association of State EMS Directors 20 (3), S. 378–389. DOI: 10.3109/10903127.2015.1115932.		https://pubmed.ncbi.nlm.nih.gov/26852822/	Artikel (im Rosser Review)	Locating AED Enabled Medical Drones to Enhance Cardiac Arrest Response Times	develop a geographic approach to the placement of a network of medical drones, equipped with an automated external defibrillator, designed to minimize travel time to victims of out-of-hospital cardiac arrest	computing model for calculating travel time		YES			NO; defibrillator delivery, no human subjects, delivery time
11		Tukel, Connor Andrew; Tukel, Matthew Ryan; Weinbaum, Robert Jacob; Mika, Valerie H.; Levy, Phillip D. (2020): Time-to-scene for opioid overdoses: are unmanned aerial drones faster than traditional first responders in an urban environment? In: BMJ Innov 6 (4), S. 204–208. DOI: 10.1136/bmjinnov-2019-000357.		https://innovations.bmj.com/content/6/4/204	Artikel	Time-to-scene for opioid overdoses: are unmanned aerial drones faster than traditional first responders in an urban environment?			USA	YES			NO; no human subjects	not in any review
12		Balasingam, M. (2017). Drones in medicine-The rise of the machines. International journal of clinical practice, 71(9). https://doi.org/10.1111/ijcp.12989	PubMed	Drones in medicine-The rise of the machines - PubMed (nih.gov)	Perspective	Drones in medicine-The rise of the machines	role of drones in medicine (pro and con)	role of drones in medicine (pro and con)		NO	Review
13		Bhatt, K., Pourmand, A. & Sikka, N. (2018). Targeted Applications of Unmanned Aerial Vehicles (Drones) in Telemedicine. Telemedicine journal and e-health : the official journal of the American Telemedicine Association, 24(11), 833–838. https://doi.org/10.1089/tmj.2017.0289		Targeted Applications of Unmanned Aerial Vehicles (Drones) in Telemedicine - PubMed (nih.gov)	Review	Targeted Applications of Unmanned Aerial Vehicles (Drones) in Telemedicine				NO	Review
14		Bauer, J., Moormann, D., Strametz, R. & Groneberg, D. A. (2021). Development of unmanned aerial vehicle (UAV) networks delivering early defibrillation for out-of-hospital cardiac arrests (OHCA) in areas lacking timely access to emergency medical services (EMS) in Germany: a comparative economic study. BMJ open, 11(1), e043791. https://doi.org/10.1136/bmjopen-2020-043791		Development of unmanned aerial vehicle (UAV) networks delivering early defibrillation for out-of-hospital cardiac arrests (OHCA) in areas lacking timely access to emergency medical services (EMS) in Germany: a comparative economic study - PubMed (nih.gov)	Artikel	Development of unmanned aerial vehicle (UAV) networks delivering early defibrillation for out-of-hospital cardiac arrests (OHCA) in areas lacking timely access to emergency medical services (EMS) in Germany: a comparative economic study	cost-effectiviness ratio	cost-effectiviness ratio	rural areas in Germany	YES			NO; defibrillator delivery, no human subjects, delivery time
15		Rosamond, Wayne D.; Johnson, Anna M.; Bogle, Brittany M.; Arnold, Evan; Cunningham, Christopher J.; Picinich, Michael et al. (2020): Drone Delivery of an Automated External Defibrillator. In: The New England journal of medicine 383 (12), S. 1186–1188. DOI: 10.1056/NEJMc1915956.		https://www.nejm.org/doi/full/10.1056/NEJMc1915956	Artikel			AED was delivered by an autonomously flying drone and a bystander searched for and retrieved a fixed-location AED from the surrounding area	USA	YES			Additional analyses of Zégre-Hemsey20		siehe Zégre-Hemyes20	siehe Zégre-Hemyes20	siehe Zégre-Hemyes20	siehe Zégre-Hemyes20	siehe Zégre-Hemyes20	siehe Zégre-Hemyes20	delivery-time + pre-survey: focus on participant´s previos experience with drones, confidence and comfort level with drone interaction, knowlegde and confidence about defibrillator and their location on campus, and safety concerns with drones; post-survey: participant´s impressions about either interacting with drone or experience searcing defibrillator		35	pre: 34% reported having had prior interaction with a drone; post: after interacting with drone 89% reported feeling comfortable during drone approach; 72% had no safety concers during approach and landing, 85% found it easy to remove defibrillator from the drone; nearly half of participants who were looking for fixed defibrillator reported difficulty in finding; participant favored use of drone-…
16		Carrillo-Larco, R. M.; Moscoso-Porras, M.; Taype-Rondan, A.; Ruiz-Alejos, A.; Bernabe-Ortiz, A. (2018): The use of unmanned aerial vehicles for health purposes: a systematic review of experimental studies. In: Global health, epidemiology and genomics 3, e13. DOI: 10.1017/gheg.2018.11.		https://pubmed.ncbi.nlm.nih.gov/30263137/	Review	The use of unmanned aerial vehicles for health purposes: a systematic review of experimental studies		Medline, Embase, Global Health, Scopus, CINAHL and SciELO; Experimental studies were selected if the population included human subjects, the intervention was the use of UAVs and there was a health-related outcome		NO	Review
17		Zailani, Mohamed Afiq Hidayat; Sabudin, Raja Zahratul Azma Raja; Rahman, Rahana Abdul; Saiboon, Ismail Mohd; Ismail, Aniza; Mahdy, Zaleha Abdullah (2020): Drone for medical products transportation in maternal healthcare: A systematic review and framework for future research. In: Medicine 99 (36), e21967. DOI: 10.1097/MD.0000000000021967.		https://pubmed.ncbi.nlm.nih.gov/32899033/	Meta-Analyse	Drone for medical products transportation in maternal healthcare: A systematic review and framework for future research	examine scientific evidence of positive impact of drone transportation on maternal heal	ScienceDirect, PubMed, and EMBASE; "drones, "aerial vehicle (UAV)" and "unmanned aerial system (UAS)"; "obstetric/maternal", obsteric emergencies" and "postpartum hemorrhage"		NO	Review
	ReferencesScreening
18		Amukele, Timothy K.; Sokoll, Lori J.; Pepper, Daniel; Howard, Dana P.; Street, Jeff (2015): Can Unmanned Aerial Systems (Drones) Be Used for the Routine Transport of Chemistry, Hematology, and Coagulation Laboratory Specimens? In: PloS One 10 (7). DOI: 10.1371/journal.pone.0134020.		https://www.ncbi.nlm.nih.gov/pmc/articles/PMC4519103/	Artikel	Can Unmanned Aerial Systems (Drones) Be Used for the Routine Transport of Chemistry, Hematology, and Coagulation Laboratory Specimens?	impact of UAS transportation on laboratory tests	one set of samples were drive to the flight site but not flown; the other set of samples were driven to the flight site and flown in the AUS; after fight operations (flown and stationary) samples were transported back to hospital	USA	YES			NO; chemistry, hematology, and coagulation testing no human drone interaction	Bhattacharya, et al., 2020					participants were recruited for obtaining samples of blood, serum etc.	trained persons storaged the samples	regresseion analysis: quality differences between flown and stationary samples		56	no differences in quality of flown or stationary samples; no systematic differences in results from flown versus terrestical specimens; but slightly worse precision in flon samples
19		Claesson, Andreas; Bäckman, Anders; Ringh, Mattias; Svensson, Leif; Nordberg, Per; Djärv, Therese; Hollenberg, Jacob (2017): Time to Delivery of an Automated External Defibrillator Using a Drone for Simulated Out-of-Hospital Cardiac Arrests vs Emergency Medical Services. In: JAMA 317 (22), S. 2332–2334. DOI: 10.1001/jama.2017.3957.		https://jamanetwork.com/journals/jama/fullarticle/2631520	Artikel	Time to Delivery of an Automated External Defibrillator Using a Drone for Simulated Out-of-Hospital Cardiac Arrests vs Emergency Medical Services	study compared the time to delivery of an AEDusing fully autonomous drones for simulated OHCAs vs emer-gency medical services (EMS)	drone equipped with defirbrillator; delivery time compared with emergency medical services	Sweden	YES			NO; no empirical design		delivery of defibrillator	not described; not researched	not described, not of relevance for study purpose	not described, not of relevance for study purpose	no users involved; no investigation of users experience; only unloading of defibrillator from a bystander		time from dispatch to arrival of drone at the scene of OHCA compared to emergency medical service	landing and uploading		drone arrived in less time than emergency medical service; saving 16 minutes	outcomes of bystanders shoud be studied; small number of flights; short distance, good weather
20		Claesson, A.; Fredman, D.; Svensson, L.; Ringh, M.; Hollenberg, J.; Nordberg, P. et al. (2016): Unmanned aerial vehicles (drones) in out-of-hospital-cardiac-arrest. In: Scandinavian journal of trauma, resuscitation and emergency medicine 24 (1), S. 124. DOI: 10.1186/s13049-016-0313-5.		https://www.ncbi.nlm.nih.gov/pmc/articles/PMC5059909/pdf/13049_2016_Article_313.pdf	explorative Studie	Unmanned aerial vehicles (drones) in outof-hospital-cardiac-arrest	describing benefit of drone system to decrease response time; investigating practical use of drone for delivering AED	analysing suitable drone placement using GIS-models and delivery test-flights	Sweden	YES					delivery of defibrillator	not described; not researched	not described, not of relevance for study purpose	not described, not of relevance for study purpose	users involvement not described; no investigation of users experience; only unloading scenarios of defibrillator from bystander are described		delivery time (models), AED delivery scenarios	landing, dropping AED using parachute (from 25m), dropping AED with remote release system with two latches holding AED (3-4m)	13	UAV were predicted to arrive before emergency in 34% of cases in urban and 93% in rural areas; best delivery method: latch-release adn landing; paracute-release caused uncertainty due tu wind about where AED wouldland; using lacth-release bystander could fetch AED and no damage would caused + no hurt from rotors; AED should placed on top of drone for easier access when drone has to land; landing …

## Sheet: Included Trials
Reference	Year	Country	Study Objectives	Study Design	Process	Drone Request	Role of Users	User Group	Outcomes of Interest	Handover	Case Numbers	Results	Limitations
Amukele, Timothy K.; Sokoll, Lori J.; Pepper, Daniel; Howard, Dana P.; Street, Jeff (2015): Can Unmanned Aerial Systems (Drones) Be Used for the Routine Transport of Chemistry, Hematology, and Coagulation Laboratory Specimens? In: PloS One 10 (7). DOI: 10.1371/journal.pone.0134020.	2015	USA	impact of UAS transportation on laboratory tests	one set of samples were drive to the flight site but not flown; the other set of samples were driven to the flight site and flown in the AUS; after fight operations (flown and stationary) samples were transported back to hospital	delivery of laboratory samples	not described; not researched	participants were recruited for obtaining samples of blood, serum, plasma	trained persons storaged the samples	quality differences between flown and stationary samples (regression analyses)	not described	56 (36 females, 23 males; mean age 38.1 (± 11.6)	no differences in quality of flown or stationary samples; no systematic differences in results from flown versus terrestical specimens; but slightly worse precision in flown samples	mostly healthy subjects, thus, results are relativ narrow to normal range
Claesson, A.; Fredman, D.; Svensson, L.; Ringh, M.; Hollenberg, J.; Nordberg, P. et al. (2016): Unmanned aerial vehicles (drones) in out-of-hospital-cardiac-arrest. In: Scandinavian journal of trauma, resuscitation and emergency medicine 24 (1), S. 124. DOI: 10.1186/s13049-016-0313-5.	2016	Sweden	benefit of drone system to decrease response time in OHCA; practical use of drone for delivering AED	analysing suitable drone placement using GIS-models and delivery test-flights	delivery of defibrillator	not described	no investigation of users experience; only unloading scenarios of defibrillator from bystander are described	parachute-release n = 1; latch-release n = 6; landing n = 6	delivery time (models), AED release scenarios	landing, dropping AED using parachute (from 25m), dropping AED with remote release system with two latches holding AED (3-4m)	13	UAV were predicted to arrive before emergency in 34% of cases in urban and 93% in rural areas; best delivery method: latch-release and landing; paracute-release caused uncertainty due to wind about where AED wouldland; using latch-release bystander could fetch AED and no damage would caused as well as no hurt from rotors; AED should placed on top of drone for easier access when drone has to land;…
Sanfridsson, J.; Sparrevik, J.; Hollenberg, J.; Nordberg, P.; Djärv, T.; Ringh, M. et al. (2019): Drone delivery of an automated external defibrillator - a mixed method simulation study of bystander experience. In: Scandinavian journal of trauma, resuscitation and emergency medicine 27 (1), S. 40. DOI: 10.1186/s13049-019-0622-6.	2019	Sweden	user (bystanders) experience of drone deliverd AED in a simulated OHCA-situation; impact of one or two bystanders onsite	participants were presented to a simulated OHCA (out-of-hospital cardiac arrest) situation with manikin; 2 groups: alone or in pairs; instruction that drone would deliver defibrillator, and were inszructed to call emergency number for help and then follow instruction from dispatcher; instruction with CPR-algorithm 30 compressions and two ventilations	delivery of defibrillator; delivered on ground by drone at 50 m from the location; drone landed and released defibrillator; then hovered in 10m altitude, marked the place of defibrillator and provided via live-video stream feedback to dispatcher	participants called emergency number with their mobile phone	interviews with participants; observations during drone delivery	medical untrained participants; none of them had any medical training in the last 20 years or a cardio-pulmonary resuscitation; recruited from senior citizen organization	qualitative data: bystanders experience during drone delivery of defibrillator (content analyse of interiews and observations:); quantitativ data: time differences between single bystande and dual bystander	participants were informed that standard ambulance and drone were deployed; based on simulated data that drone needs 5 min. dispatcher informed participants that defibrillator had been delivered on ground by drone at 50 m from location; drone landed and released defibrillator; then hovered in 10m altitude, marked the place of defibrillator; drone provided via live-video stream feedback to dispatc…	8 (aged 73-80; mean age 75.5; 4 females; only woman used smartphones before)	qualitative data: 3 categories: 1) technique and preparedness; 2) support through conversation; 3) aid and decision-making / 1) use of mobile phones most difficult technical moment for participants; difficulties in handling defibrillator despite dispatcher support; participants who expressed a more positive approach towards technique, performed better (more correctly all task they were given); no…	less participants; only tested for daylight conditions; open interviews without leading questions shifted focus from drone delivery to other parts of simulation
Rosamond, Wayne D.; Johnson, Anna M.; Bogle, Brittany M.; Arnold, Evan; Cunningham, Christopher J.; Picinich, Michael et al. (2020): Drone Delivery of an Automated External Defibrillator. In: The New England journal of medicine 383 (12), S. 1186–1188. DOI: 10.1056/NEJMc1915956.	2020	USA	user (bystander) experiences of drone delivered AED in a simulated OHCA-situation	AED was delivered by an autonomously flying drone and a bystander searched for and retrieved a fixed-location AED from the surrounding area	delivery of defibrillator	participants called emergency number	interviews with participants about their experience with interacting drone	medical untrained participants	delivery-time; pre-survey: focus on participant´s previos experience with drones, confidence and comfort level with drone interaction, knowlegde and confidence about defibrillator and their location on campus, and safety concerns with drones; post-survey: participant´s impressions about either interacting with drone or experience searcing defibrillator	not described	35 (aged 18-65)	pre-survey: 34% reported having had prior interaction with a drone; post-survey: after interacting with drone 89% reported feeling comfortable during drone approach; 72% had no safety concers during approach and landing, 85% found it easy to remove defibrillator from the drone; nearly half of participants who were looking for fixed defibrillator reported difficulty in finding; participant favored…
Zègre-Hemsey, Jessica K.; Grewe, Mary E.; Johnson, Anna M.; Arnold, Evan; Cunningham, Christopher J.; Bogle, Brittany M.; Rosamond, Wayne D. (2020): Delivery of Automated External Defibrillators via Drones in Simulated Cardiac Arrest: Users’ Experiences and the Human-Drone Interaction. In: Resuscitation 157, S. 83–88. DOI: 10.1016/j.resuscitation.2020.10.006.	2020	USA	user (bystander) experiences of drone delivered AED in a simulated OHCA-situation	participants were presented with simulated OHCA with manikin; stand in pairs; instruction from dispatcher to initiate CPR and instruct second participant to search for fixed defibrillator at one of five zones on campus while autonoumos flight of drone deliver defibrillator was initiated from dispatcher; 17 participants randomized to interact with drone (the other 17 participants looked for fixed …	delivery of defibrillator	participants called emergency number	interviews with participants about their experience with interacting drone	medical untrained participants	semi-structered interviews with participants waiting and interaction with the drone: focus on experience interacting with drone, concerns and suggestions for improving design and defibrillator delivery via drone	drone landed; defibrillator was fixed with velcro tapes under drone	35 (aged 18-65; ability to jog for 2 min.; no histerory of cardiovascular disease); in paired in sex and age (18-34, 35-49, 50-65); one single	qualitative data: 4 catgories: 1) general feelings; 2) perceived benefits of drone delivery system; 3) concerns and suggestions to improve user experience; 4) potential use of defibrillator drones in real-lie situations; 1) generally positive feedback (exciting), some neutral, indifferent and negative feelings (uncertainty, anxiety about timing or direction of drone´s arrival or landing, landing …	less participants; all affiliated with university; limited to daylight and good weather; limited on campus with rich defibrillator setting
